# Supplementary material for: Allometry of individual reproduction and defense in eusocial colonies: A comparative approach to trade-offs in social sponge-dwelling Synalpheus shrimps
Source: PLoS One. 2018 Mar 14;13(3):e0193305. doi: 10.1371/journal.pone.0193305 (PMC5851585; doi:10.1371/journal.pone.0193305)
Supplement: S1 Data — (CSV) [file pone.0193305.s001.csv]

shrimp.species	unique.ID	carapace.length	body.mass	trunk.mass	chela.length	chela.mass	egg.number	colony.size	number.females
brooksi	CBC042902	4.037933333		4.095077638	5.1354	2.806204339	10	59	4
brooksi	CBC042903	4.037933333		3.955671281	5.072	2.731289061	8	59	4
brooksi	CBC042904	4.037933333		4.961211259	5.336	3.057045361	8	59	4
brooksi	CBC051402	3.9865		3.977014915	5.787	3.705935343	8	164	8
brooksi	CBC051403	3.9865		3.961480886	4.927	2.567384512	8	164	8
brooksi	CBC051404	3.9865		4.836597688	5.645	3.488005494	13	164	8
brooksi	CBC051405	3.9865		3.965358695	5.518	3.303975635	5	164	8
brooksi	CBC051406	3.9865		3.666818222	5.301	3.011718605	6	164	8
brooksi	CBC051409	3.9865		5.012441473	5.745	3.640096095	11	164	8
brooksi	CBC05209	3.8215		3.349537633	3.409	1.343133452	5	119	6
brooksi	CBC05210	3.8215		4.498796499	5.656	3.504419482	9	119	6
brooksi	FK05-1114	4.3559	8.28571093	5.111340152	5.4011	3.17437078	6.9	63	13
brooksi	FK05-1115	4.3559	8.28571093	5.111340152	5.4011	3.17437078	6.9	63	13
brooksi	FK05-1116	4.3559	8.28571093	5.111340152	5.4011	3.17437078	6.9	63	13
brooksi	FK05-1117	4.3559	8.28571093	5.111340152	5.4011	3.17437078	6.9	63	13
brooksi	FK05-1118	4.3559	8.28571093	5.111340152	5.4011	3.17437078	6.9	63	13
brooksi	FK05-1119	4.3559	8.28571093	5.111340152	5.4011	3.17437078	6.9	63	13
brooksi	FK05-1120	4.3559	8.28571093	5.111340152	5.4011	3.17437078	6.9	63	13
brooksi	FK05-1121	4.3559	8.28571093	5.111340152	5.4011	3.17437078	6.9	63	13
brooksi	FK05-1123	4.3559	8.28571093	5.111340152	5.4011	3.17437078	6.9	63	13
brooksi	FK05-1124	4.3559	8.28571093	5.111340152	5.4011	3.17437078	6.9	63	13
brooksi	FK05-1201	3.446	3.230450226	3.230450226			8	21	1
brooksi	FK05-1503	4.580666667	8.827630514	5.669946289	5.405	3.157684224	5.666666667	118	7
brooksi	FK05-1504	4.580666667	8.827630514	5.669946289	5.405	3.157684224	5.666666667	118	7
brooksi	FK05-1506	4.580666667	8.827630514	5.669946289	5.405	3.157684224	5.666666667	118	7
brooksi	FK05-1509	4.374	7.993444366	5.086546517	5.218	2.906897848	3	118	7
brooksi	FK05-1702	4.4044	8.497945529	5.219902198	5.4708	3.27804333	7.4	53	6
brooksi	FK05-1703	4.4044	8.497945529	5.219902198	5.4708	3.27804333	7.4	53	6
brooksi	FK05-1705	4.4044	8.497945529	5.219902198	5.4708	3.27804333	7.4	53	6
brooksi	FK05-1706	4.4044	8.497945529	5.219902198	5.4708	3.27804333	7.4	53	6
brooksi	FK05-1708	4.4044	8.497945529	5.219902198	5.4708	3.27804333	7.4	53	6
brooksi	FK05-1901-1	4.3944	8.750490292	5.183868546	5.6642	3.566621745	4.4	79	7
brooksi	FK05-1901-2	4.3944	8.750490292	5.183868546	5.6642	3.566621745	4.4	79	7
brooksi	FK05-1904	4.3944	8.750490292	5.183868546	5.6642	3.566621745	4.4	79	7
brooksi	FK05-1905	4.3944	8.750490292	5.183868546	5.6642	3.566621745	4.4	79	7
brooksi	FK05-1906	4.3944	8.750490292	5.183868546	5.6642	3.566621745	4.4	79	7
brooksi	FK05-509	3.939	6.464842219	4.111537789	4.723	2.35330443	5	4	1
brooksi	FK06-1003	4.688	10.54348144	5.946438533	6.291666667	4.597042903	8.666666667	117	8
brooksi	FK06-1013	4.688	10.54348144	5.946438533	6.291666667	4.597042903	8.666666667	117	8
brooksi	FK06-1015	4.688	10.54348144	5.946438533	6.291666667	4.597042903	8.666666667	117	8
brooksi	FK06-1102	4.079	8.193522583	4.415988387	5.8245	3.777534196	5	21	2
brooksi	FK06-1106	4.079	8.193522583	4.415988387	5.8245	3.777534196	5	21	2
brooksi	FK06-1702	4.2126	8.452604197	4.766243089	5.7174	3.68636111	5.6	74	6
brooksi	FK06-1703	4.2126	8.452604197	4.766243089	5.7174	3.68636111	5.6	74	6
brooksi	FK06-1705	4.2126	8.452604197	4.766243089	5.7174	3.68636111	5.6	74	6
brooksi	FK06-1707	4.2126	8.452604197	4.766243089	5.7174	3.68636111	5.6	74	6
brooksi	FK06-1723	4.2126	8.452604197	4.766243089	5.7174	3.68636111	5.6	74	6
brooksi	FK06-1802	4.444	8.473211362	5.263746926	5.45	3.209464437	9	26	1
brooksi	FK06-1901	4.321	8.021243459	4.956359584	5.342	3.064883875	0	10	1
brooksi	P93-1211	3.363	5.21934187	3.093173205	4.46025	2.126168665	4	84	27
brooksi	P93-1211	3.339	5.21934187	3.093173205	4.46025	2.126168665	4	84	27
brooksi	P93-1211	3.555	5.21934187	3.093173205	4.46025	2.126168665	4	84	27
brooksi	P93-1211	3.152	5.21934187	3.093173205	4.46025	2.126168665	4	84	27
brooksi	P93-1706	4.392		5.131534393			4	21	2
brooksi	P93-1807	3.277	4.73916539	3.017387093	3.9865	1.721778297	3.75	81	15
brooksi	P93-1807	3.28	4.73916539	3.017387093	3.9865	1.721778297	3.75	81	15
brooksi	P93-1807	3.281	4.73916539	3.017387093	3.9865	1.721778297	3.75	81	15
brooksi	P93-1807	3.386	4.73916539	3.017387093	3.9865	1.721778297	3.75	81	15
brooksi	P93-2103	3.348	7.740221175	5.454747854	4.6025	2.240451595	13.5	50	7
brooksi	P93-2104	4.433	7.740221175	5.454747854	4.6025	2.240451595	13.5	50	7
brooksi	P93-2107	5.525	7.740221175	5.454747854	4.6025	2.240451595	13.5	50	7
brooksi	P93-2107	4.156	7.740221175	5.454747854	4.6025	2.240451595	13.5	50	7
brooksi	P93-2203	3.419	5.143785902	3.413917459	3.918333333	1.673993392	2	67	17
brooksi	P93-2203	3.595	5.143785902	3.413917459	3.918333333	1.673993392	2	67	17
brooksi	P93-2203	3.749	5.143785902	3.413917459	3.918333333	1.673993392	2	67	17
brooksi	P93-2205	3.456	5.143785902	3.413917459	3.918333333	1.673993392	2	67	17
brooksi	P93-2301	4.89	8.628238334	6.547126928	4.435	2.081111407	31	5	1	20
brooksi	P93-2409	4.044	5.966439094	4.185802755	4.0442	1.780636339	8	75	9
brooksi	P93-2409	4.398	5.966439094	4.185802755	4.0442	1.780636339	8	75	9
brooksi	P93-2409	3.82	5.966439094	4.185802755	4.0442	1.780636339	8	75	9
brooksi	P93-2409	3.936	5.966439094	4.185802755	4.0442	1.780636339	8	75	9
brooksi	P93-2409	3.592	5.966439094	4.185802755	4.0442	1.780636339	8	75	9
brooksi	P93-3002	3.498	6.212782413	3.990459863	4.4735	2.126290879	7.2	83	18
brooksi	P93-3002	4.393	6.212782413	3.990459863	4.4735	2.126290879	7.2	83	18
brooksi	P93-3002	3.806	6.212782413	3.990459863	4.4735	2.126290879	7.2	83	18
brooksi	P93-3002	3.671	6.212782413	3.990459863	4.4735	2.126290879	7.2	83	18
brooksi	P93-3003	3.906	6.212782413	3.990459863	4.4735	2.126290879	7.2	83	18
brooksi	P93-3104	3.569	5.35680216	3.445365294	4.389333333	2.050545294	6.8	96	16
brooksi	P93-3104	3.361	5.35680216	3.445365294	4.389333333	2.050545294	6.8	96	16
brooksi	P93-3104	3.622	5.35680216	3.445365294	4.389333333	2.050545294	6.8	96	16
brooksi	P93-3104	3.771	5.35680216	3.445365294	4.389333333	2.050545294	6.8	96	16
brooksi	P93-3105	3.544	5.35680216	3.445365294	4.389333333	2.050545294	6.8	96	16
brooksi	P93-3204	3.35	4.502261036	2.976679861	3.791666667	1.584959953	3.2	75	15
brooksi	P93-3204	2.807	4.502261036	2.976679861	3.791666667	1.584959953	3.2	75	15
brooksi	P93-3204	3.433	4.502261036	2.976679861	3.791666667	1.584959953	3.2	75	15
brooksi	P93-3205	3.413	4.502261036	2.976679861	3.791666667	1.584959953	3.2	75	15
brooksi	P93-3205	3.328	4.502261036	2.976679861	3.791666667	1.584959953	3.2	75	15
brooksi	P93-3403	3.622	5.088754376	3.202853256	4.1895	1.88590112	3.5	34	9
brooksi	P93-3403	3.66	5.088754376	3.202853256	4.1895	1.88590112	3.5	34	9
brooksi	P93-3403	3.271	5.088754376	3.202853256	4.1895	1.88590112	3.5	34	9
brooksi	P93-3403	3.108	5.088754376	3.202853256	4.1895	1.88590112	3.5	34	9
brooksi	P93-3503	3.42	5.27144342	3.445169924	4.234	1.925529336	5.666666667	36	7
brooksi	P93-3503	3.825	5.27144342	3.445169924	4.234	1.925529336	5.666666667	36	7
brooksi	P93-3503	3.267	5.27144342	3.445169924	4.234	1.925529336	5.666666667	36	7
brooksi	P93-3503	3.747	5.27144342	3.445169924	4.234	1.925529336	5.666666667	36	7
brooksi	P93-4403	3.813	5.054834438	3.277281937	4.110666667	1.815627433	4.166666667	61	18
brooksi	P93-4403	3.396	5.054834438	3.277281937	4.110666667	1.815627433	4.166666667	61	18
brooksi	P93-4406	3.388	5.054834438	3.277281937	4.110666667	1.815627433	4.166666667	61	18
brooksi	P93-4406	3.465	5.054834438	3.277281937	4.110666667	1.815627433	4.166666667	61	18
brooksi	P93-4406	3.5	5.054834438	3.277281937	4.110666667	1.815627433	4.166666667	61	18
brooksi	P93-4406	3.245	5.054834438	3.277281937	4.110666667	1.815627433	4.166666667	61	18
brooksi	P93-5103	3.05	3.553897214	2.661522471	2.451	0.892374743	3	35	3
brooksi	P93-5403	4.011	5.44725842	3.494142319	4.16475	1.886798091	5.75	34	3
brooksi	P93-5403	3.284	5.44725842	3.494142319	4.16475	1.886798091	5.75	34	3
brooksi	P93-5403	3.445	5.44725842	3.494142319	4.16475	1.886798091	5.75	34	3
brooksi	P93-5406	3.759	5.44725842	3.494142319	4.16475	1.886798091	5.75	34	3
brooksi	P93-5406	3.448	5.44725842	3.494142319	4.16475	1.886798091	5.75	34	3
brooksi	P93-6003	3.457	5.836066391	3.348511718	4.7555	2.391230641	5.25	86	5
brooksi	P93-6003	3.691	5.836066391	3.348511718	4.7555	2.391230641	5.25	86	5
brooksi	P93-6003	3.229	5.836066391	3.348511718	4.7555	2.391230641	5.25	86	5
brooksi	P93-6003	3.667	5.836066391	3.348511718	4.7555	2.391230641	5.25	86	5
brooksi	SB88-10005	3.831	5.031804838	3.899949157	3.008	1.131855681	3	28
brooksi	SB88-10110	4.257	6.908817985	4.803585972	4.462	2.105232013	3	29
brooksi	SB88-10305	3.785	5.833885886	3.813167911	4.366	2.020717974	8	15
brooksi	SB88-10405	4.305		4.917716597			6	13
brooksi	SB88-8504	4.26		4.429158095			8.5	10
brooksi	SB88-8505	3.907		4.429158095			8.5	10
brooksi	SB88-8601	4.452	6.910772565	5.024344635	4.180333333	1.886427931	12.33333333	20
brooksi	SB88-8601	4.662	6.910772565	5.024344635	4.180333333	1.886427931	12.33333333	20
brooksi	SB88-8605	3.848	6.910772565	5.024344635	4.180333333	1.886427931	12.33333333	20
brooksi	SB88-8704	3.696	6.452345939	4.577038853	4.183	1.875307086	5.5	9
brooksi	SB88-8705	4.535	6.452345939	4.577038853	4.183	1.875307086	5.5	9
brooksi	SB88-8802	4.38	7.131012171	5.103995356	4.373	2.027016816	10.5	5
brooksi	SB88-8803	4.382	7.131012171	5.103995356	4.373	2.027016816	10.5	5
brooksi	SB88-8903	4.177	6.284702477	4.862858094	4.1245	1.830244078	7.5	2
brooksi	SB88-9004	3.586	4.911693267	3.459449652	3.592	1.452243615	3	2
brooksi	SB88-9701	4.839	7.677764342	5.572368263	4.458666667	2.105396079	19.5	13
brooksi	SB88-9701	4.552	7.677764342	5.572368263	4.458666667	2.105396079	19.5	13
brooksi	SB88-9701	4.895	7.677764342	5.572368263	4.458666667	2.105396079	19.5	13
brooksi	SB88-9701	4.6	7.677764342	5.572368263	4.458666667	2.105396079	19.5	13
brooksi	SB88-9702	4.344	7.677764342	5.572368263	4.458666667	2.105396079	19.5	13
brooksi	SB88-9702	4.003	7.677764342	5.572368263	4.458666667	2.105396079	19.5	13		20
chacei	CBC012301	2.905	3.431455779	2.479270383	2.603	0.952185397	22	142	1
chacei	CBC014901	2.802		2.357441018			2	42	1
chacei	CBC016803	2.568		2.10245123			9	15	1
chacei	CBC022601	2.105	2.829637562	1.676325703	3.052	1.153311859	2	8	1
chacei	CBC023101	2.266		1.813693759			0
chacei	CBC035401	2.403	2.94249291	1.939414099	2.725	1.003078811	13	17	1
chacei	CBC035501	2.76		2.309498304			16	107	1
chacei	CBC036801	2.286		1.831526032			7	10	1
chacei	CBC03903	2.5		2.033662422			0
chacei	CBC041201	2.672	3.135555132	2.212185003	2.531	0.923370128	13	60	1
chacei	CBC041301	2.765	3.106336671	2.315154251	2.169	0.79118242	0
chacei	CBC041501	2.271	2.890731272	1.818135484	2.882	1.072595788	0
chacei	CBC042102	2.737	3.110397324	2.283658395	2.272	0.826738928	3	61	1
chacei	CBC044204	2.453	2.84289164	1.987437094	2.352	0.855454546	6	15	1
chacei	CBC044401	2.603	2.992754706	2.138759347	2.348	0.85399536	1	26	1
chacei	CBC04503	2.501		2.034657533			10	45	1
chacei	CBC045601	2.774	3.323750478	2.325369884	2.714	0.998380594	7	48	1
chacei	CBC046002	2.492		2.025719035			6	28	1
chacei	CBC046102	2.644	2.946387959	2.182089964	2.088	0.764297996	3	51	1
chacei	CBC046201	2.381	2.68851687	1.918653267	2.105	0.769863603	10	30	1
chacei	CBC051102	2.213		1.767273417			3	36	1
chacei	CBC052302	2.663	3.455336557	2.202466605	3.246	1.252869952	8	31	1
chacei	CBC052702	2.294	2.586230253	1.838707936	2.036	0.747522317	5	30	1
chacei	CBC052901	2.155	2.639235966	1.717834209	2.526	0.921401758	2	18	1	20
chacei	CBC053701	2.315	2.790969949	1.857694711	2.556	0.933275238	1	89	1
chacei	CBC96-4301	2.493	2.997774436	2.026710259	2.649	0.971064177	0
chacei	CBC963001	2.625	3.466614565	2.161901841	3.341	1.304712723	6	54	1
chacei	CBC963508	2.905	3.31096403	2.479270383	2.286	0.831693647	11	201	6
chacei	CBC963509	2.775	3.649726571	2.326507734	3.374	1.323218837	3	201	6
chacei	CBC963510	2.759	3.926896429	2.308368774	3.846	1.618527655	10	201	6
chacei	CBC963511	2.969	4.134381804	2.558121286	3.784	1.576260518	24	201	6
chacei	CBC963512	2.781	3.463271556	2.333346531	3.004	1.129925025	13	201	6
chacei	CBC963702	2.703	3.479229434	2.245988905	3.209	1.233240529	8	34	1
chacei	CBC963802	3.095	4.001202781	2.720762893	3.297	1.280439888	29	173	2
chacei	CBC963806	2.635	3.900986666	2.172503776	4	1.728482889	8	173	2
chacei	CBC963902	2.797	3.393151039	2.351681764	2.813	1.041469276	12	106	1
chacei	CBC964101	2.032	2.687827052	1.617517743	2.877	1.07030931	3	14	1
chacei	CBC964501	2.34	3.340254321	1.880553816	3.604	1.459700505	6	6	1
chacei	CBC965404	2.41	3.212917036	1.946066813	3.272	1.266850224	3	51	1
chacei	CBC965405	2.252	2.820794356	1.801314573	2.763	1.019479784	0	51	2
chacei	CBC965501	2.558	3.236188396	2.092191155	3.033	1.143997241	2	40	1
chacei	CBC981206	2.162		1.723726844			1	8	1
chacei	CBC981401	2.014	2.625430868	1.603337055	2.769	1.022093813	1	8	1
chacei	CBC981801	2.373	2.795194016	1.9111591	2.429	0.884034916	7	11	1
chacei	CBC982101	2.061	2.190146597	1.640628691	1.315	0.549517906	4	12	1
chacei	CBC982203	2.461	2.831551409	1.995230368	2.299	0.836321041	8	2	1
chacei	CBC982901	1.969	2.249244821	1.568426859	1.817	0.680817962	0	6	1
chacei	CBC983101	2.343		1.883315743			1	18	1
chacei	CBC983401	2.264	2.523942216	1.811920109	1.922	0.712022107	4	20	1
chacei	CBC985202	2.096	2.387700595	1.668961399	1.944	0.718739196	2	31	1
chacei	CBC985601	2.597	2.983575315	2.132490865	2.34	0.85108445	12	6	1
chacei	CBC98701	2.362		1.900902392			1	42	1	20
chacei	CBC991704	2.495	3.751285384	2.028694163	3.992	1.722591221	0	107	1
chacei	CBC992602	2.626	2.916568472	2.162959703	2.055	0.75360877	0	12	1
chacei	CBC993604	2.556	3.390965737	2.090145157	3.334	1.30082058	0	27	1
chacei	CBC997606	2.694	3.895215356	2.236122002	3.904	1.659093354	2	148	1
chacei	CBC99802	2.151		1.714476037			2	9	1
chacei	CBC998101	2.403	2.972913045	1.939414099	2.795	1.033498947	3	15	1
chacei	CBC99902	2.555	2.988763516	2.089122908	2.47	0.899640609	0	19	1
elizabethae	BDT11-14306	3.7485	5.41043344	3.775674846	3.848	1.634758593	1.5	34	5
elizabethae	BDT11-14306	3.7485	5.41043344	3.775674846	3.848	1.634758593	1.5	34	5
elizabethae	BDT11-20905	4.326	5.85232847	4.969069025	4.051	1.76651889	30	126	3
elizabethae	BDT11-20905	4.326	5.85232847	4.969069025	4.051	1.76651889	30	126	3
elizabethae	BDT11-22304	4.9134	8.591542193	6.742479852	4.6775	2.311327927	40	350	5
elizabethae	BDT11-22304	4.9134	8.591542193	6.742479852	4.6775	2.311327927	40	350	5
elizabethae	BDT11-22304	4.9134	8.591542193	6.742479852	4.6775	2.311327927	40	350	5
elizabethae	BDT11-22304	4.9134	8.591542193	6.742479852	4.6775	2.311327927	40	350	5
elizabethae	BDT11-22304	4.9134	8.591542193	6.742479852	4.6775	2.311327927	40	350	5
elizabethae	BDT11-23401	4.7	5.966009727	5.966009727			83	70	1
elizabethae	BDT11-23604	4.568333333	8.016562782	5.6960924	4.688333333	2.320470382	47	43	4
elizabethae	BDT11-23604	4.568333333	8.016562782	5.6960924	4.688333333	2.320470382	47	43	4
elizabethae	BDT11-23604	4.568333333	8.016562782	5.6960924	4.688333333	2.320470382	47	43	4
elizabethae	BDT11-23721	3.7125	5.412498857	3.845995623	3.728833333	1.566503234	76.33333333	204	3
elizabethae	BDT11-23721	3.7125	5.412498857	3.845995623	3.728833333	1.566503234	76.33333333	204	3
elizabethae	BDT11-23721	3.7125	5.412498857	3.845995623	3.728833333	1.566503234	76.33333333	204	3
elizabethae	CBC01-5404	2.688	3.702410474	2.22956816	3.625	1.472842314	3	8	1
elizabethae	CBC03-801	3.708125	5.2032339	3.720807806	3.495125	1.482426095	21.25	134	4
elizabethae	CBC03-801	3.708125	5.2032339	3.720807806	3.495125	1.482426095	21.25	134	4
elizabethae	CBC03-802	3.708125	5.2032339	3.720807806	3.495125	1.482426095	21.25	134	4
elizabethae	CBC03-802	3.708125	5.2032339	3.720807806	3.495125	1.482426095	21.25	134	4
elizabethae	CBC04-1702	3.22275	4.484446238	2.913981469	3.7685	1.57046477	9	30	1
elizabethae	CBC05-1701	3.22275	4.484446238	2.913981469	3.7685	1.57046477	9	30	1
elizabethae	CBC93-8502	3.3555	4.187684359	3.09054953	2.935	1.097134829	6	43	1
elizabethae	CBC94-5702	3.48	3.284630999	3.284630999			7	27	2
elizabethae	CBC95-3002	3.7442	5.857109612	3.737814029	4.4776	2.119295583	10	18	1	20
elizabethae	CBC99-2901	3.246	4.084142321	2.929352815	3.055	1.154789506	12	119	1
elizabethae	CBC99-5101	3.876	5.337361006	3.9867546	3.422	1.350606406	7	101	1
elizabethae	JAM08-201	3.2055	3.847727954	2.871885884	2.6605	0.97584207	3	55	1
elizabethae	JAM08-5701	3.311	4.076638401	3.023997152	2.838	1.052641249	10	52	1
elizabethae	JAM08-802	2.806446	3.221897913	2.362573993	2.362573993	0.85932392	4	43	1
elizabethae	LS01-1105	2.886	4.055292287	2.456332826	3.8175	1.598959461	1	10	1
elizabethae	LS01-1201	3.66	5.390060645	3.586978901	4.099	1.803081744	0	28	1
elizabethae	LS01-902	3.6275	5.595218791	3.542117999	4.40325	2.053100794	6	44	2
elizabethae	LS01-903	3.6275	5.595218791	3.542117999	4.40325	2.053100794	6	44	2
elizabethae	P08-9136	3.833	3.903766735	3.903766735			12	12	2
elizabethae	P09-2404-1	4.033166667	6.274834201	4.346049732	4.235666667	1.928784469	7.166666667	77	8
elizabethae	P09-2404-2	4.033166667	6.274834201	4.346049732	4.235666667	1.928784469	7.166666667	77	8
elizabethae	P09-2404-3	4.033166667	6.274834201	4.346049732	4.235666667	1.928784469	7.166666667	77	8
elizabethae	P09-2405-1	4.033166667	6.274834201	4.346049732	4.235666667	1.928784469	7.166666667	77	8
elizabethae	P09-2405-2	4.033166667	6.274834201	4.346049732	4.235666667	1.928784469	7.166666667	77	8
elizabethae	P09-2405-3	4.033166667	6.274834201	4.346049732	4.235666667	1.928784469	7.166666667	77	8
elizabethae	P09-4609-1	4.5035	7.281219823	5.581452183	4.599333333	2.266356852	23.25	49	9
elizabethae	P09-4609-2	4.5035	7.281219823	5.581452183	4.599333333	2.266356852	23.25	49	9
elizabethae	P09-4609-3	4.5035	7.281219823	5.581452183	4.599333333	2.266356852	23.25	49	9
elizabethae	P09-4615	4.5035	7.281219823	5.581452183	4.599333333	2.266356852	23.25	49	9
elizabethae	P09-4816	5.169	9.621522262	7.504577115	4.475	2.116945147	0	39	7
elizabethae	P09-4906	4.727666667	9.359655183	6.319622094	5.313666667	3.040033088	3.333333333	82	6
elizabethae	P09-4913	4.727666667	9.359655183	6.319622094	5.313666667	3.040033088	3.333333333	82	6
elizabethae	P09-4920	4.727666667	9.359655183	6.319622094	5.313666667	3.040033088	3.333333333	82	6
elizabethae	P915002	3.061		2.67588326	4.1725	1.860540582	4	2	1
elizabethae	P93-3704	2.115	3.208936122	1.684546379	3.7056	1.524389742	14	4	2	14
filidigitus	CBC012803	2.915		2.491428689	0		17	66	2
filidigitus	CBC012901	2.639		2.176759094	0		9	60	2
filidigitus	CBC013001	2.714		2.258107598	0		14	44	2
filidigitus	CBC01501	2.643		2.181022746	0		20	90	1
filidigitus	CBC015501	2.7025		2.245439603	0		16	90	1
filidigitus	CBC01701	2.475		2.008942203	0		16	85	4
filidigitus	CBC01901	2.987		2.580746547	0		27	156	3
filidigitus	CBC02101	2.89		2.461144084	0		23	398	5
filidigitus	CBC021101	2.484		2.017806674	0		13	32	1
filidigitus	CBC023202	2.87		2.437181665	0		7	21	1
filidigitus	CBC032502	2.295		1.839607652	0		9	108	2
filidigitus	CBC033201	2.373		1.9111591	0		2	23	1
filidigitus	CBC033301	2.513		2.046636914	0		12	75	1
filidigitus	CBC033401	2.243		1.793401178	0		4	12	1
filidigitus	CBC03601	2.49		2.023738041	0		9	14	1
filidigitus	CBC036901	2.38		1.917714891	0		8	42	1
filidigitus	CBC042701	2.429		1.964239439	0		3	8	1
filidigitus	CBC045101	2.4		1.936569902	0		11	29	1
filidigitus	CBC045801	2.019		1.607263617	0		5	10	1
filidigitus	CBC93302	1.893333333		1.51143115	0		8	21	1
filidigitus	CBC93702	1.726		1.392634833	0		2	7	1
filidigitus	CBC942601	2.7015		2.244341403	0		6	12	1
filidigitus	CBC943001	1.908333333		1.522562823	0		2	4	1
filidigitus	CBC944402	1.964		1.564595175	0		2	4	1
filidigitus	CBC946001	2.217666667		1.771312593	0		5	2	1
filidigitus	CBC948302	1.819		1.457456971	0		1	4	1
filidigitus	CBC948501	2.080666667		1.656489244	0		4	12	1
filidigitus	CBC948701	2.221333333		1.774492707	0		2	1	1
filidigitus	CBC953401	2.673		2.213267469	0		17	111	1
filidigitus	CBC962601	1.995333333		1.588762455	0		4	13	1
filidigitus	CBC96301	1.885		1.505282091	0		4	57	2
filidigitus	CBC96301	2.5		2.033662422	0		8	57	2
filidigitus	CBC96701	2.643		2.128322086	0		14	2	1
filidigitus	CBC981301	2.2215		1.774637393	0		3	48	1
filidigitus	CBC996102	2.928		2.507323668	0		30	70	1
filidigitus	CBC997502	2.3395		1.880093889	0		8	114	2
filidigitus	CBC997503	2.4585		1.992791693	0		9	114	2
filidigitus	CBC998901	2.488		2.021758984	0		5	2	1
filidigitus	CBC999001	2.394333333		1.931208906	0		7	21	1
microneptunus	BR08-5201	2.379	1.916776975	1.916776975			0	5	2
microneptunus	BR08-5202	2.117	1.686195346	1.686195346			0	5	2
microneptunus	BR08-5302	2.235	2.727270361	1.786396239	2.575	0.940874122	9	4	1
microneptunus	BR08-5401	2.344	1.884237286	1.884237286	3.191		0	2	1
microneptunus	F95-1302	3.003	4.055750831	2.601025828	3.596	1.454725003	0	3	1
microneptunus	F95-1701	3.1266	4.338602607	2.76314918	3.7828	1.575453427	5	12	1
microneptunus	F95-2302	3.5512	5.169081342	3.401053908	4.053	1.768027434	6	8	3
microneptunus	F95-2501	3.2038	2.869498502	2.869498502			2	1	1
microneptunus	F95-3501	2.2795	2.696341423	1.825711395	2.3932	0.870630028	1	3	1
microneptunus	F95-4002	3.281	4.360857367	2.979941044	3.474	1.380916323	4	20	1
microneptunus	F95-4301	2.5615	3.266945574	2.095776473	3.088	1.1711691	5	10	1
microneptunus	F95-701	1.82	2.241623985	1.458170134	2.146	0.783453852	0	3	1
microneptunus	FK13-1101	3.36	4.499957508	3.09736056	3.5105	1.402596948	12	14	1
microneptunus	FK13-3101	1.882333333	1.503319681	1.503319681			1	2	1
microneptunus	FK13-3401	3.627	4.550904077	3.529537055	2.767333333	1.021367022	14	33	1
microneptunus	FK13-401	2.175333333	3.007547114	1.735006887	3.2825	1.272540226	2	14	1
microneptunus	FK13-4101	3.714	5.056566833	3.682998081	3.4615	1.373568752	26	20	1
microneptunus	FK13-8401	3.665	4.966111608	3.59576339	3.456	1.370348218	10	22	1
microneptunus	FK13-8601	4.117	6.200133947	4.485610992	3.981	1.714522954	11	21	1
microneptunus	FK13-8701	3.9165	5.684712544	4.066530246	3.8455	1.618182298	18	22	1
microneptunus	FK13-9601	3.928	5.61835777	4.089472205	3.7125	1.528885565	10	16	1	20
rathbunae	P07-3901-18	3.051	4.10628641	2.662878655	3.5745	1.443407756	4	106	2
rathbunae	P07-3902	3.939	4.111537789	4.111537789			11	106	2
rathbunae	P07-3902-2	3.051	4.10628641	2.662878655	3.5745	1.443407756	4	106	2
rathbunae	P07-5401	3.154	3.725383844	2.800435992	2.535	0.924947852	11	101	3
rathbunae	P07-5402-2	3.204	3.879731344	2.869779267	2.741	1.009952077	14	101	3
rathbunae	P07-6301	2.919	3.428389726	2.496308689	2.553	0.932081037	9	13	1
rathbunae	P08-11506	3.623	3.52263721	3.52263721			25	96	2
rathbunae	P08-11701	2.7725	3.576194764	2.325466193	3.237	1.250728572	4.5	15	2
rathbunae	P08-11703	2.7725	3.576194764	2.325466193	3.237	1.250728572	4.5	15	2
rathbunae	P08-12903-1	2.997	2.610123209	2.610123209			3	183	5
rathbunae	P08-12903-2	2.997	2.610123209	2.610123209			4	183	5
rathbunae	P08-12906	3.021	3.822596648	2.626407485	3.1265	1.196189164	7	183	5
rathbunae	P08-12908	3.021	3.822596648	2.626407485	3.1265	1.196189164	7	183	5
rathbunae	P08-13003	2.543	3.085554609	2.076894847	2.738	1.008659762	4	15	2
rathbunae	P08-13104	4.316	6.1249561	4.944251143	3.107	1.180704957	25	159	1
rathbunae	P08-13204	2.911	3.511710214	2.486558228	2.776	1.025151986	7	22	1
rathbunae	P08-2501	3.467	4.458197967	3.263808341	3.134	1.194389625	10	5	1
rathbunae	P08-7201	2.742	3.393903644	2.289251061	2.951	1.104652583	3	13	1
rathbunae	P08-7301	2.491	3.067531922	2.024728295	2.816	1.042803627	3	4	1
rathbunae	P91-4601	2.9905	3.452017187	1.961358835	2.383	0.8668481	6	1	1
rathbunae	P91-602	2.426	3.097085729	2.585169086	3.016	1.135726894	13	36	1
rathbunae	P92-1601	2.936	3.461747818	2.398989482	2.5525	0.93229215	7.5	11	2
rathbunae	P92-1602	2.936	3.461747818	2.398989482	2.5525	0.93229215	7.5	11	2
rathbunae	P92-1701	2.493	3.013651949	1.278372157	2.687	0.98694169	6	6	1
rathbunae	P92-4201	2.691333333	3.280062744	2.202484427	2.817333333	1.04544088	12	8	3
rathbunae	P92-4206	2.691333333	3.280062744	2.202484427	2.817333333	1.04544088	12	8	3
rathbunae	P92-4207	2.691333333	3.280062744	2.202484427	2.817333333	1.04544088	12	8	3
rathbunae	P92-6002	2.8499	3.671376774	2.367046125	3.154	1.25056237	7.5	100	2
rathbunae	P92-6003	2.8499	3.671376774	2.367046125	3.154	1.25056237	7.5	100	2
rathbunae	P92-601	2.816333333	3.325561887	2.235471552	2.572	0.950732988	13	9	3
rathbunae	P92-602	2.816333333	3.325561887	2.235471552	2.572	0.950732988	13	9	3
rathbunae	P92-604	2.816333333	3.325561887	2.235471552	2.572	0.950732988	13	9	3
rathbunae	P92-705	1.551	2.239458258	2.280309356	2.6248	0.961086101	8	18	1	20
rathbunae	P92-901	2.613	2.881924506	2.77860198	1.989	0.732676714	8	8	1
rathbunae	SB88-12504	2.483	3.348537063	2.016819804	3.389	1.331717258	1	44	1
rathbunae	SB88-12603	2.4445	3.084684748	1.979410404	2.918	1.105274344	5	25	3
rathbunae	SB88-12603	2.4445	3.084684748	1.979410404	2.918	1.105274344	5	25	3
rathbunae	SB88-19502	2.5845	3.298897368	2.120243816	3.0645	1.178653552	4	59	6
rathbunae	SB88-19502	2.5845	3.298897368	2.120243816	3.0645	1.178653552	4	59	6
rathbunae	SB88-19602	2.6	2.137833396	2.137833396			4	20	2
rathbunae	SB88-19602	2.6	2.137833396	2.137833396			5	20	2
rathbunae	SB88-19703	2.767	3.36744306	2.318007296	2.7855	1.049435764	6	63	3
rathbunae	SB88-19703	2.767	3.36744306	2.318007296	2.7855	1.049435764	6	63	3
rathbunae	SB88-19803	2.683	3.009919299	2.2241213	2.153	0.785797999	14	45	1
rathbunae	SB88-19903	2.5985	3.290481708	2.135967195	2.9325	1.154514513	9.5	96	5
rathbunae	SB88-19903	2.5985	3.290481708	2.135967195	2.9325	1.154514513	9.5	96	5
rathbunae	SB88-20005	2.658	3.637741891	2.212373123	3.542	1.425368768	3.5	15	2
rathbunae	SB88-20005	2.658	3.637741891	2.212373123	3.542	1.425368768	3.5	15	2
rathbunae	SB88-20102	2.501	3.024974797	2.034657533	2.695	0.990317264	3	19	1
regalis	CBC012107	3.55	4.387264119	3.399057939	2.69	0.98820618	18	111	1
regalis	CBC012203	3.269	3.997321931	2.962498845	2.798	1.034823086	14	100	1
regalis	CBC014303	3.653	4.690742568	3.574716658	2.975	1.116025911	43	204	1
regalis	CBC014806	3.666		3.597522868			26	259	1
regalis	CBC015103	3.593	4.387620107	3.471316499	2.513	0.916303608	29	164	1
regalis	CBC01608	3.769	4.930368529	3.783437986	3.039	1.146930543	44	198	1
regalis	CBC017003	3.653	4.706572338	3.574716658	3.008	1.131855681	53	188	1
regalis	CBC017703	2.272	2.633506019	1.819025133	2.237	0.814480886	8	46	1
regalis	CBC021833	2.4495	2.785073012	1.984037116	2.198	0.801035896	0	189	1
regalis	CBC022404	3.038	3.815614535	2.64594404	3.085	1.169670495	21	122	1	20
regalis	CBC031502	2.478	3.020552453	2.011892691	2.738	1.008659762	0	48	1
regalis	CBC031604	2.847		2.409913167			14	144	1
regalis	CBC032201	3.0115		2.374803546	2.21	0.805149005	7	102	2
regalis	CBC032202	3.0115		2.872588433	2.466333333	0.898233832	12	102	2
regalis	CBC034429	3.579	4.536361868	3.447623374	2.917	1.088738494	25	195	1
regalis	CBC034525	3.79	4.891446099	3.822506336	2.874	1.068939763	38	153	1
regalis	CBC035005	3.806		3.852543257			45	282	1
regalis	CBC03704	3.343	4.024707014	3.071708485	2.605	0.952998529	15	96	1
regalis	CBC037302	3.243	3.790795749	2.92505685	2.38	0.865738898	1	77	1
regalis	CBC041402	4.221		4.719729631	3.459	1.372103935	40	171	1
regalis	CBC042001	3.695		3.648923952	2.92	1.090133408	26	172	1
regalis	CBC042501	3.394		3.149309166	2.637666667	0.966378417	31	124	1
regalis	CBC043601	3.715		3.684800244	2.935	1.097134829	28	146	1
regalis	CBC05901	3.934		4.101493257	3.0215	1.138396031	30	120	1
regalis	CBC93-6002	2.387	2.812867375	1.924293171	2.441	0.888574204
regalis	CBC94101	3.186	3.891883896	2.844620072	2.826	1.047263824	26	28	1
regalis	CBC942201	3.016	3.431405963	2.617620022	2.235	0.813785941	23	67	1
regalis	CBC942302	3.397	4.216959766	3.153934485	2.861	1.06302528	39	7	1
regalis	CBC942902	3.168	3.758149261	2.819681447	2.569	0.938467814	11	1	1
regalis	CBC94601	3.017	3.468171048	2.618900875	2.335	0.849270173	18	7	1
regalis	CBC951501	3.195	3.894205734	2.857171977	2.803	1.037033757	31	140	1
regalis	CBC951601	3.683	4.881505918	3.62756606	3.248	1.253939858	31	105	1	20
regalis	CBC951701	2.641	3.039838611	2.178889877	2.367	0.860948734	21	49	1
regalis	CBC952201	2.838		2.399326124			12	140	1
regalis	CBC952301	3.578	4.468903853	3.445937209	2.771	1.022966645	35	137	1
regalis	CBC952401	2.716	3.144730315	2.260318011	2.43	0.884412303	23	91	1
regalis	CBC952801	3.587	4.53878568	3.461142429	2.893	1.07764325	25	17	1
regalis	CBC952901	2.67	3.025720126	2.21002166	2.2405	0.815698466	13	18	1
regalis	CBC953201	2.869	3.402093177	2.435989687	2.637	0.966103489	17	66	1
regalis	CBC953301	2.814	3.442087055	2.37132084	2.878	1.070766215	37	195	1
regalis	CBC953601	3.77	4.735850509	3.785289297	2.599	0.950561212	60	309	1
regalis	CBC953701	3.028	3.698782655	2.633031691	2.867	1.065750964	28	108	1
regalis	CBC953801	3.399	4.102323528	3.157021805	2.586	0.945301723	24	194	1
regalis	CBC953901	2.499	2.964351107	2.032667798	2.552	0.931683309	18	84	1
regalis	CBC95402	3.375	4.13747912	3.120172586	2.758	1.017306533	42	255	1
regalis	CBC95901	2.856	3.723034142	2.420546924	3.337	1.302487218	2	3	1
regalis	CBC961501	3.572	4.717917936	3.435837523	3.3	1.282080413	73	374	1
regalis	CBC962704	3.617	4.634548004	3.512312725	2.988	1.122235279	43	190	1
regalis	CBC963101	2.447	2.864892748	1.981612122	2.427	0.883280626	12	72	1
regalis	CBC964004	3.302	4.063802976	3.010712364	2.839	1.053090612	37	153	1
regalis	CBC965602	3.365	4.106313792	3.104945977	2.721	1.001367816	35	262	1
regalis	CBC985001	3.628	4.595197193	3.531264127	2.863	1.063933066	27	129	1	20
regalis	CBC985101	3.538	4.377969357	3.379162563	2.715	0.998806794	26	147	1
regalis	CBC991101	2.378	3.169244307	1.915839517	3.247	1.253404791	4	9	1
regalis	CBC991502	3.25	3.894209782	2.935090585	2.62	0.959119197	15	150	1
regalis	CBC991601	3.341	3.978383931	3.068704595	2.496	0.909679337	14	123	1
regalis	CBC994504	3.781	5.201443189	3.8057136	3.499	1.395729589	35	288	1
regalis	CBC995002	3.766	4.846373122	3.777889485	2.873	1.068483636	35	27	1
regalis	CBC997302	3.702	4.92829097	3.661440746	3.272	1.266850224	20	73	1	7
										221
