# Supplementary material for: Allometry of individual reproduction and defense in eusocial colonies: A comparative approach to trade-offs in social sponge-dwelling Synalpheus shrimps
Source: PLoS One. 2018 Mar 14;13(3):e0193305. doi: 10.1371/journal.pone.0193305 (PMC5851585; doi:10.1371/journal.pone.0193305)
Supplement: S1 File — (R) [file pone.0193305.s002.R]

###################################################################################
#                                                                                ##
# SOCIAL SHRIMP COLONY SEMS                                                      ##
# Data from Sally Bornbusch                                                      ##
# Data are current as of November 2016                                           ##  
#                                                                                ##
###################################################################################

# METADATA

# This script analyzes data relating queen size and allometry to colony sizes in several 
# species of eusocial Synalpheus

# AUTHOR
# Jon Lefcheck, E-mail: jslefche@vims.edu
# Sally Bournbusch, E-mail: 

# LAST UPDATED
# 02 March 2017

###################################################################################

####PACKAGES######

library(car)
library(psych)
library(lavaan)
library(ggplot2)
library(plyr)

##################

# Set working directory
# SLB Laptop

# setwd("C:/Users/Sally/Documents/Synalpheus/Synalpheus_Manuscript/Data and Code") 

setwd("C:/Users/jslef/OneDrive/Documents/Manuscripts/Synalpheus Allometric Relationships/Analysis")

# Read in data file: File for averages of species with multiple females

sallyshrimptotal = read.csv(file = "SLB_Reprodata_TOTAL_average_Nov 2016.csv", header = TRUE)

#SLB_Reprodata_TOTAL_reduced_2013_08_15.csv -> data for all 7 species combined

names(sallyshrimptotal)

# Log transform non-normal variables
sallyshrimptotal$log.egg.number = log10(sallyshrimptotal$egg.number + 1) 
sallyshrimptotal$log.colony.size = log10(sallyshrimptotal$colony.size) 
sallyshrimptotal$log.trunk.mass = log10(sallyshrimptotal$trunk.mass) 
sallyshrimptotal$log.chela.mass = log10(sallyshrimptotal$chela.mass + 0.1)
sallyshrimptotal$log.number.females = log10(sallyshrimptotal$number.females + 1)

# Create new data set for each species and store in a list
sallyshrimp.list = llply(unique(sallyshrimptotal$shrimp.species), function(i) subset(sallyshrimptotal, shrimp.species == i))

names(sallyshrimp.list) = unique(sallyshrimptotal$shrimp.species)

# Explore bivariate correlations
# pdf("Shrimp bivariate plots.pdf",
#     width = 6, height = 5.5)
# 
# bquiet = print(
#   
#   dlply(sallyshrimptotal, "shrimp.species", function(i) {
#   
#     idx = colnames(i)[(apply(i, 2, function(x) !all(is.na(x))))]
#     
#     pairs.panels(i[, names(i)[11:15][names(i)[11:15] %in% idx]], ellipse = F, main = unique(i$shrimp.species)[1])
#   
#   } ) 
#   
#   )
# 
# dev.off()

###################################################################################
#  FIT MULTIGROUP SEM                                                             #
###################################################################################

## Define SEM for Model (1): Saturated model
sallyshrimp.sem = llply(sallyshrimp.list[-which(names(sallyshrimp.list) == "filidigitus")], .progress = "text", function(i) {
  
  # Create list of structured equations
  model = '
    
    log.colony.size ~ log.egg.number + trunk.mass

    log.egg.number ~ trunk.mass
    
    chela.mass ~ trunk.mass + log.colony.size

    log.egg.number ~~ chela.mass

  '
  
  fit = sem(model, data = i)
  
  list(
    
    fit = fitMeasures(fit)[c("chisq", "df", "pvalue")],
    
    coefs = parameterEstimates(fit, standardized =  T),
    
    std.coefs = standardizedSolution(fit),
    
    rsquare = inspect(fit, "rsquare")
    
  )
  
} )


# Examine output
sallyshrimp.sem

###################################################################################

### Plot effect sizes against Eusociality index
E.index = ddply(sallyshrimptotal, c("shrimp.species"), function(x) {
  
  data.frame(E.index = mean(unique(1 - ((2*x$number.females) / x$colony.size)), na.rm = T))
  
} )

ES = do.call(rbind, lapply(sallyshrimp.sem, function(i) 
  
  subset(i[[3]], lhs == "log.egg.number" & op == "~~" & rhs == "chela.mass")[, c("est.std", "se", "pvalue")]
  
  ) )

E.dat = cbind.data.frame(ES, E.index[-length(E.index), ])

E.dat$sig = ifelse(E.dat$pvalue < 0.05, TRUE, FALSE)

E.dat$shrimp.species = paste("S.", E.dat$shrimp.species)

# Plot results
(Eplot = ggplot(E.dat, aes(x = E.index, y = est.std)) + 
  geom_errorbar(aes(ymax = est.std + se, ymin = est.std - se)) +
  geom_text(aes(label = shrimp.species), vjust = 1.5, fontface = "italic") + 
  geom_hline(yintercept = 0, lwd = 1, col = "grey50") +
  geom_point(size = 2) +
  stat_smooth(method = "lm", aes(group = 1), lty = 2, se = F, col = "black") +
  labs(x = "Eusociality index", y = "cor(Chela mass, Egg number)") +
  lims(x = c(0.45, 0.95), y = c(-0.7, 0.22)) +
  theme_bw(base_size = 18) +
  theme(
    panel.grid.major = element_blank(),
    panel.grid.minor = element_blank()
  )
)

pdf("Figure 6.pdf", width = 6, height = 5.5)
bquiet = print(Eplot)
dev.off()

# Test significance of relationship
Emod = lm(est.std ~ E.index, E.dat)

Anova(Emod, type = "II")
