# Supplementary material for: Allometry of individual reproduction and defense in eusocial colonies: A comparative approach to trade-offs in social sponge-dwelling Synalpheus shrimps
Source: PLoS One. 2018 Mar 14;13(3):e0193305. doi: 10.1371/journal.pone.0193305 (PMC5851585; doi:10.1371/journal.pone.0193305)
Supplement: S1 Table — Operators denote: ~ = regression, ~~ = correlation. Estimated unstandardized (Unstd.) and standardized (Std.) path coefficients, and p-values for each correlation. (XLSX) [file pone.0193305.s003.xlsx]

## Sheet: Sheet1
Species	Response		Predictor	Unstd. estimate	Std. estimate	P-value
S. brooksi	Colony size	~	Egg number	-0.247	-0.133	0.217
	Colony size	~	Body mass	-0.048	-0.117	0.277
	Egg number	~	Body mass	0.131	0.599	0
	Chela mass	~	Body mass	0.596	0.712	0
	Chela mass	~	Colony size	0.881	0.427	0
	Egg number	~~	Chela mass	-0.029	-0.35	0
S. chacei	Colony size	~	Egg number	-0.134	-0.107	0.415
	Colony size	~	Body mass	1.388	0.746	0
	Egg number	~	Body mass	0.803	0.545	0
	Chela mass	~	Body mass	0.085	0.079	0.668
	Chela mass	~	Colony size	0.252	0.432	0.019
	Egg number	~~	Chela mass	-0.007	-0.078	0.612
S. elizabethae	Colony size	~	Egg number	0.41	0.419	0
	Colony size	~	Body mass	0.138	0.427	0
	Egg number	~	Body mass	0.097	0.292	0.032
	Chela mass	~	Body mass	0.349	1.017	0
	Chela mass	~	Colony size	-0.429	-0.403	0
	Egg number	~~	Chela mass	0.005	0.047	0.772
S. microneptunus	Colony size	~	Egg number	0.422	0.516	0.012
	Colony size	~	Body mass	0.134	0.364	0.078
	Egg number	~	Body mass	0.32	0.712	0
	Chela mass	~	Body mass	0.228	0.729	0.006
	Chela mass	~	Colony size	0.005	0.006	0.982
	Egg number	~~	Chela mass	-0.015	-0.268	0.371
S. rathbunae	Colony size	~	Egg number	-0.386	-0.158	0.322
	Colony size	~	Body mass	0.454	0.443	0.006
	Egg number	~	Body mass	0.201	0.478	0
	Chela mass	~	Body mass	-0.005	-0.016	0.914
	Chela mass	~	Colony size	0.117	0.362	0.003
	Egg number	~~	Chela mass	-0.016	-0.579	0.001
S. regalis	Colony size	~	Egg number	0.304	0.231	0.141
	Colony size	~	Body mass	0.188	0.235	0.133
	Egg number	~	Body mass	0.375	0.617	0
	Chela mass	~	Body mass	0.135	0.601	0
	Chela mass	~	Colony size	-0.035	-0.126	0.307
	Egg number	~~	Chela mass	0	-0.003	0.985
