# Supplementary material for: Allometry of individual reproduction and defense in eusocial colonies: A comparative approach to trade-offs in social sponge-dwelling Synalpheus shrimps
Source: PLoS One. 2018 Mar 14;13(3):e0193305. doi: 10.1371/journal.pone.0193305 (PMC5851585; doi:10.1371/journal.pone.0193305)
Supplement: S2 Table — (XLSX) [file pone.0193305.s004.xlsx]

## Sheet: S1 Table
Species	Body mass	Major chela mass	Egg number	Colony size	E
S. brooksi	4.29	2.45	7.02	62.53	0.72
S. chacei	2.04	1.05	5.68	57.72	0.89
S. elizabethae	4.43	1.88	20.58	96.73	0.83
S. microneptunus	2.72	1.33	6.48	11.43	0.52
S. rathbunae	2.43	1.1	7.94	53.37	0.73
S. regalis	3.02	1.03	25.52	129.84	0.92
